# Supplementary material for: Circ-SIRT1 inhibits cardiac hypertrophy via activating SIRT1 to promote autophagy
Source: Cell Death Dis. 2021 Nov 10;12(11):1069. doi: 10.1038/s41419-021-04059-y (PMC8580993; doi:10.1038/s41419-021-04059-y)
Supplement: Supplementary file 9 — Supplementary Table 2 [file 41419_2021_4059_MOESM9_ESM.xlsx]

## Sheet: Sheet1
Supplementary Table 2 List of circRNAs whose gene symbol is SIRT1.
Organism	Position (genome browser link)	Strand	circRNA ID	Genomic length	Spliced length	Samples	Scores	Repeats	Annotation	Best transcript	Gene symbol	circRNA study
hsa	chr10:69647174-69648881	+	hsa_circ_0093883	1707	359	frontal_cortex, occipital_lobe, parietal_lobe, temporal_lobe	16, 7, 2, 9	NA	ANNOTATED, CDS, coding, INTERNAL, OVCODE, OVEXON	NM_012238	SIRT1	Rybak2015
hsa	chr10:69647174-69651312	+	hsa_circ_0093884	4138	512	cerebellum, diencephalon, frontal_cortex, occipital_lobe, parietal_lobe, temporal_lobe	6, 10, 82, 44, 15, 45	NA	ANNOTATED, CDS, coding, INTERNAL, OVCODE, OVEXON	NM_012238	SIRT1	Rybak2015
hsa	chr10:69647174-69666694	+	hsa_circ_0093885	19520	660	frontal_cortex, occipital_lobe, parietal_lobe, temporal_lobe	8, 3, 5, 2	NA	ANNOTATED, CDS, coding, INTERNAL, OVCODE, OVEXON	NM_012238	SIRT1	Rybak2015
hsa	chr10:69647174-69667882	+	hsa_circ_0093886	20708	740	cerebellum, frontal_cortex, occipital_lobe	4, 5, 4	NA	ANNOTATED, CDS, coding, INTERNAL, OVCODE, OVEXON	NM_012238	SIRT1	Rybak2015
hsa	chr10:69647174-69669199	+	hsa_circ_0093887	22025	927	frontal_cortex	7	NA	ANNOTATED, CDS, coding, INTERNAL, OVCODE, OVEXON	NM_012238	SIRT1	Rybak2015
hsa	chr10:69648639-69651312	+	hsa_circ_0093888	2673	395	frontal_cortex, occipital_lobe, parietal_lobe	5, 6, 2	NA	ANNOTATED, CDS, coding, INTERNAL, OVCODE, OVEXON	NM_012238	SIRT1	Rybak2015
hsa	chr10:69648639-69667882	+	hsa_circ_0018471	19243	623	frontal_cortex, Gm12878, H1hesc	3, NA, 2	NA	ANNOTATED, CDS, coding, INTERNAL, OVCODE, OVEXON	NM_012238	SIRT1	Rybak2015, Salzman2013
hsa	chr10:69651159-69667882	+	hsa_circ_0093889	16723	381	cerebellum, frontal_cortex	2, 11	NA	ANNOTATED, CDS, coding, INTERNAL, OVCODE, OVEXON	NM_012238	SIRT1	Rybak2015
hsa	chr10:69651159-69669199	+	hsa_circ_0093890	18040	568	cerebellum, frontal_cortex, occipital_lobe, parietal_lobe	2, 11, 14, 9	NA	ANNOTATED, CDS, coding, INTERNAL, OVCODE, OVEXON	NM_012238	SIRT1	Rybak2015
hsa	chr10:69667802-69669199	+	hsa_circ_0093891	1397	267	frontal_cortex, temporal_lobe	4, 3	NA	ANNOTATED, CDS, coding, INTERNAL, OVCODE, OVEXON	NM_012238	SIRT1	Rybak2015
hsa	chr10:69669012-69669199	+	hsa_circ_0018472	187	187	K562	2	NA	ANNOTATED, CDS, coding, INTERNAL, OVCODE, OVEXON	NM_012238	SIRT1	Salzman2013
mmu	chr10:62794492-62799844	-	mmu_circ_0002354	5352	512	forebrain	4	NA	ANNOTATED, CDS, coding, INTERNAL, OVCODE, OVEXON	ENSMUST00000120239	Sirt1	Rybak2015
